# Supplementary material for: Apathy-Related Symptoms Appear Early in Parkinson’s Disease
Source: Healthcare (Basel). 2022 Jan 4;10(1):91. doi: 10.3390/healthcare10010091 (PMC8775593; doi:10.3390/healthcare10010091)
Supplement: Supplementary file 1 [file healthcare-10-00091-s001.zip]

Archive with 1 entries (1 files):
- healthcare-1420526-supplementary.pdf
